# Supplementary material for: The expanding pattern of Aedes aegypti in southern Yunnan, China: insights from microsatellite and mitochondrial DNA markers
Source: Parasit Vectors. 2019 Nov 27;12:561. doi: 10.1186/s13071-019-3818-8 (PMC6880496; doi:10.1186/s13071-019-3818-8)
Supplement: Supplementary file 1 — Additional file 1: Table S1. The microsatellite short tandem repeat data. [file 13071_2019_3818_MOESM1_ESM.xlsx]

## Sheet: Table S1
	Additional file 1: Table S1. The microsatellite short tandem repeat data
12	575	17	47	35	32	47	32	24	28	27	32	32	47	32	32	32	32	32	32
			MML	NAM	RJL	JGL	LYC	GEM	LBH	JGC	LGD	LHN	DAL	HHY	NKK	GAZ	FTC	ZYY	CAJ
Pop	Sample	AC10	1209	AG3	TTC5	AAG6	AAT1	TTGT	AC1	CGA	GAT	TC	AG5
1	1	159	359	318	147	115	153	111	121	150	149	163	160
1	1	159	367	318	147	145	153	111	121	153	155	163	160
1	2	159	359	320	147	115	153	131	121	147	149	163	160
1	2	159	373	320	147	157	153	139	121	150	149	165	162
1	3	157	367	318	147	142	153	103	121	147	155	165	160
1	3	165	373	320	153	145	153	123	121	147	155	165	162
1	4	159	359	318	147	115	153	103	121	153	155	163	160
1	4	165	365	318	147	115	153	123	121	153	155	163	164
1	5	159	359	318	147	115	150	103	121	147	155	165	160
1	5	165	371	318	147	115	153	103	121	147	155	165	160
1	6	159	359	316	156	118	153	111	121	147	155	163	160
1	6	159	365	316	159	145	153	111	121	153	155	163	162
1	7	157	359	318	159	118	150	131	121	150	149	163	160
1	7	165	367	318	159	118	150	131	121	153	155	163	162
1	8	159	359	314	147	115	153	103	121	153	155	163	160
1	8	165	367	318	147	115	153	123	121	153	155	163	162
1	9	159	359	318	147	115	153	103	121	147	149	163	160
1	9	159	373	318	147	157	153	103	121	153	149	165	160
1	10	159	365	314	147	115	153	103	121	147	155	163	160
1	10	159	367	320	147	115	153	103	121	153	155	167	160
1	11	159	359	316	156	118	153	111	121	147	149	163	160
1	11	159	371	316	159	145	153	111	121	150	155	163	160
1	12	159	367	318	147	115	153	111	121	147	155	163	160
1	12	161	367	318	147	118	153	111	121	153	155	163	160
1	13	159	359	314	147	115	153	123	121	153	155	163	160
1	13	165	365	314	147	118	153	139	121	153	155	163	160
1	14	159	359	318	147	115	153	103	121	147	149	163	160
1	14	159	359	318	147	115	153	103	121	150	155	163	162
1	15	159	367	318	147	115	153	135	121	147	155	163	162
1	15	159	371	318	153	145	153	139	121	153	155	163	162
1	16	157	367	318	147	115	150	123	121	153	155	165	162
1	16	169	369	318	153	115	150	143	121	153	155	165	162
1	17	157	359	318	147	115	150	107	121	147	155	169	162
1	17	171	371	318	159	118	153	111	121	153	155	169	162
1	18	165	367	316	147	115	153	111	121	147	155	163	160
1	18	165	373	316	156	145	153	143	121	153	155	163	160
1	19	157	367	318	138	115	150	-9	119	147	155	161	160
1	19	159	373	318	138	121	150	-9	119	153	155	161	160
1	20	157	371	318	-9	115	156	119	119	147	155	161	160
1	20	159	377	318	-9	118	162	139	119	153	155	163	160
1	21	161	375	318	174	-9	150	115	121	-9	152	161	160
1	21	161	377	318	174	-9	153	131	121	-9	155	163	160
1	22	165	367	320	147	115	153	107	121	147	155	165	160
1	22	173	367	320	153	121	153	111	121	147	155	171	162
1	23	157	365	316	147	115	153	123	121	147	155	165	160
1	23	165	367	318	156	145	153	123	121	147	155	165	160
1	24	157	365	316	147	115	153	123	121	147	155	161	160
1	24	165	367	318	147	145	153	123	121	147	155	165	160
1	25	157	359	320	156	106	153	107	121	147	155	165	162
1	25	165	367	320	156	106	153	107	125	147	155	165	162
1	26	165	359	314	147	118	153	131	121	147	155	165	160
1	26	165	367	318	147	145	153	131	121	147	155	165	162
1	27	165	359	314	147	118	153	131	121	147	155	165	160
1	27	165	367	320	153	121	153	131	121	147	155	165	162
1	28	157	367	310	147	115	153	131	121	147	155	163	160
1	28	157	373	320	153	121	153	131	121	147	155	165	160
1	29	165	367	318	156	106	150	111	121	147	155	163	152
1	29	171	373	318	159	118	150	111	121	153	155	163	160
1	30	157	367	314	147	118	153	131	121	147	155	163	162
1	30	159	373	318	147	145	153	131	121	147	155	165	162
1	31	157	359	314	147	115	150	131	121	147	155	163	162
1	31	169	365	318	147	145	153	131	121	153	155	165	162
1	32	165	359	314	147	118	153	131	121	147	155	163	160
1	32	165	367	318	147	145	153	131	121	147	155	163	162
1	33	165	359	314	147	-9	153	131	121	147	155	165	160
1	33	165	367	320	153	-9	153	131	121	147	155	165	162
1	34	165	359	318	147	115	153	131	121	147	155	165	160
1	34	165	367	320	147	145	153	131	121	147	155	165	162
1	35	165	367	314	147	118	153	131	121	147	155	163	160
1	35	165	373	318	147	145	153	131	121	147	155	165	162
1	36	165	367	320	147	115	153	131	121	147	155	163	160
1	36	165	373	320	153	121	153	131	121	147	155	165	162
1	37	169	359	318	147	115	150	131	121	147	155	163	162
1	37	169	365	318	147	115	150	131	121	153	155	165	162
1	38	161	359	316	147	115	153	103	121	147	155	165	152
1	38	171	373	320	147	118	171	103	121	147	155	165	162
1	39	165	359	314	147	115	153	131	121	147	155	163	160
1	39	165	367	320	153	121	153	131	121	147	155	165	162
1	40	165	359	318	147	115	153	131	121	147	155	165	160
1	40	165	367	320	147	145	153	131	121	147	155	165	162
1	41	157	367	320	147	115	153	131	121	147	155	163	160
1	41	157	373	320	153	121	153	131	121	147	155	165	162
1	42	165	359	314	147	118	153	131	121	147	155	163	160
1	42	165	367	318	147	145	153	131	121	147	155	165	162
1	43	165	367	320	147	115	153	131	121	147	155	163	160
1	43	165	373	320	153	121	153	131	121	147	155	165	162
1	44	157	367	314	147	118	153	131	121	147	155	163	160
1	44	157	373	318	147	145	153	131	121	147	155	165	162
1	45	165	367	318	147	115	153	131	121	147	155	163	160
1	45	165	373	320	147	145	153	131	121	147	155	165	162
1	46	169	359	318	147	115	153	131	121	147	155	163	160
1	46	169	365	320	147	145	153	139	121	153	155	165	162
1	47	157	367	314	147	118	153	131	121	147	155	163	162
1	47	157	373	318	147	145	153	131	121	147	155	165	162
2	48	159	359	318	156	106	153	103	121	147	155	161	160
2	48	165	367	320	159	118	153	103	125	153	155	165	160
2	49	159	371	314	147	115	153	143	121	147	155	163	160
2	49	161	375	320	153	121	153	147	121	153	155	163	160
2	50	159	367	314	147	115	153	123	121	147	155	163	162
2	50	165	375	320	153	121	153	123	121	153	155	163	162
2	51	165	367	316	147	106	153	103	121	153	155	163	160
2	51	171	367	320	156	118	153	103	125	153	155	163	160
2	52	161	367	318	153	115	153	111	121	147	155	165	160
2	52	165	371	318	156	121	153	131	121	147	155	165	160
2	53	157	359	318	147	115	153	103	121	147	155	163	162
2	53	171	371	318	147	145	153	103	121	153	155	163	162
2	54	161	371	318	147	106	153	103	121	147	155	165	162
2	54	165	373	318	147	145	153	103	121	153	155	165	162
2	55	157	367	316	147	145	153	103	121	147	155	161	162
2	55	165	373	320	156	145	153	103	121	153	155	165	162
2	56	171	371	318	147	115	153	103	121	147	155	163	162
2	56	171	371	318	147	145	153	103	121	153	155	163	162
2	57	157	367	318	147	115	150	103	121	147	149	163	160
2	57	165	367	320	153	121	150	103	121	153	155	163	160
2	58	161	367	314	147	115	153	143	121	147	155	165	160
2	58	165	371	320	153	121	153	147	121	147	155	165	160
2	59	161	367	320	153	115	153	143	121	147	155	165	160
2	59	165	371	320	156	121	153	147	121	147	155	165	160
2	60	159	365	316	156	118	150	123	121	153	155	163	162
2	60	169	367	316	159	145	150	123	121	156	155	163	162
2	61	157	367	318	153	115	153	107	121	153	149	163	160
2	61	159	367	318	156	121	153	111	121	156	155	163	162
2	62	157	359	316	147	115	153	103	121	147	155	163	160
2	62	159	371	320	147	145	153	103	121	153	155	163	160
2	63	157	359	318	147	106	153	103	121	147	155	161	160
2	63	159	367	320	156	118	153	103	125	147	155	165	160
2	64	159	359	318	147	115	153	107	121	147	155	163	160
2	64	159	371	318	153	145	153	111	121	153	155	163	162
2	65	157	359	318	153	115	153	123	121	147	155	163	160
2	65	157	359	318	159	121	153	123	121	153	155	163	162
2	66	157	371	318	147	115	153	123	121	147	149	167	160
2	66	171	373	318	153	121	153	123	121	147	155	167	162
2	67	159	359	318	147	115	153	111	121	147	155	163	160
2	67	165	371	318	147	115	153	111	121	153	155	163	160
2	68	165	365	318	147	115	153	111	121	147	155	165	160
2	68	165	371	318	147	145	153	127	121	153	155	165	162
2	69	165	365	314	147	145	153	111	121	147	155	165	160
2	69	165	371	318	147	145	153	111	121	153	155	165	160
2	70	165	359	318	147	115	150	111	121	153	155	163	160
2	70	165	367	318	153	121	150	111	121	153	155	163	162
2	71	165	365	314	147	145	153	107	121	147	155	165	160
2	71	165	371	318	153	145	153	111	121	153	155	165	162
2	72	165	365	318	147	115	153	107	121	147	155	165	160
2	72	165	371	318	147	145	153	111	121	153	155	165	162
2	73	159	359	318	147	106	153	123	121	147	149	165	160
2	73	159	371	320	147	115	153	123	121	147	155	165	162
2	74	159	359	314	147	145	153	111	121	147	155	161	160
2	74	165	367	318	147	145	156	111	121	153	155	165	162
2	75	157	359	314	147	145	150	123	121	147	155	163	160
2	75	157	365	318	147	145	153	123	121	147	155	165	160
2	76	157	359	318	147	115	153	103	121	147	155	163	160
2	76	171	367	318	147	145	153	103	121	153	155	163	160
2	77	165	367	318	147	145	153	143	121	150	149	163	160
2	77	165	367	318	147	145	153	147	121	153	155	163	162
2	78	171	359	318	147	115	153	103	121	147	155	163	162
2	78	171	367	318	147	145	153	103	121	153	155	163	162
2	79	159	359	318	147	115	153	111	121	147	155	163	160
2	79	159	367	318	147	115	153	111	121	153	155	163	160
2	80	159	359	314	147	115	153	111	121	147	155	163	160
2	80	165	371	318	147	145	153	111	121	153	155	163	160
2	81	157	359	316	147	145	153	111	121	147	155	163	160
2	81	171	367	318	156	145	153	123	121	153	155	163	160
2	82	159	359	316	147	145	153	103	121	147	149	163	160
2	82	171	367	318	156	145	153	103	121	153	155	163	162
3	83	157	359	318	147	115	153	123	121	147	155	163	160
3	83	157	367	318	156	145	153	123	121	153	155	163	162
3	84	165	359	320	156	106	153	111	121	147	149	165	160
3	84	165	359	320	156	145	153	123	121	147	155	165	162
3	85	161	367	318	147	145	150	103	121	153	155	163	160
3	85	165	367	318	147	145	153	103	121	153	155	165	162
3	86	165	359	318	153	106	153	111	121	147	155	165	160
3	86	165	367	318	159	118	153	111	121	147	155	171	160
3	87	165	367	318	153	106	153	111	121	147	155	165	162
3	87	165	367	318	159	118	153	111	121	147	155	165	162
3	88	161	359	318	153	115	153	123	121	147	155	161	160
3	88	165	359	320	153	121	153	123	121	153	155	161	160
3	89	165	369	318	153	115	153	123	121	147	155	165	162
3	89	165	367	318	159	121	153	123	121	147	155	165	162
3	90	165	359	318	156	106	153	123	121	147	155	165	160
3	90	165	357	320	159	118	153	123	121	147	155	165	160
3	91	157	359	316	147	118	153	135	121	147	155	163	160
3	91	157	371	320	159	118	153	139	121	153	155	163	160
3	92	165	359	318	147	115	153	111	121	147	155	165	160
3	92	165	367	318	156	145	153	123	121	147	155	165	162
3	93	161	359	318	147	145	153	123	121	147	155	165	160
3	93	165	367	318	147	145	153	123	121	147	155	165	160
3	94	165	359	316	147	118	150	111	121	147	155	163	160
3	94	165	359	320	159	118	150	111	121	153	155	163	160
3	95	165	367	318	147	118	153	103	121	147	155	163	162
3	95	165	373	318	159	145	153	103	121	153	155	163	162
3	96	161	359	318	156	118	150	123	121	147	155	165	162
3	96	165	367	318	159	145	153	123	121	147	155	165	162
3	97	165	367	318	156	118	150	123	121	147	155	165	160
3	97	165	373	318	159	145	153	123	121	147	155	167	162
3	98	165	359	318	156	118	153	123	121	147	155	167	162
3	98	173	373	318	159	145	153	123	121	147	155	167	162
3	99	161	359	318	159	118	153	123	121	147	155	163	160
3	99	161	373	320	159	118	153	123	125	153	155	163	162
3	100	165	359	318	147	115	153	103	121	147	155	165	160
3	100	165	367	318	153	142	153	103	121	147	155	165	162
3	101	161	359	310	147	115	150	135	121	147	149	163	160
3	101	165	371	318	153	145	156	139	121	153	155	163	160
3	102	161	359	318	156	118	153	123	121	147	155	163	162
3	102	165	373	318	159	145	153	123	121	153	155	163	162
3	103	157	359	318	147	115	153	111	121	147	155	165	162
3	103	157	371	320	156	115	153	127	121	153	155	165	162
3	104	165	359	318	147	115	153	111	121	147	155	165	162
3	104	165	367	318	156	145	153	111	121	147	155	165	162
3	105	161	359	318	147	115	153	103	121	147	155	163	162
3	105	161	359	318	156	145	153	103	121	153	155	163	162
3	106	157	359	320	156	106	141	111	121	147	155	163	154
3	106	165	367	320	156	145	153	127	121	153	155	163	162
3	107	165	367	318	147	115	153	111	125	147	155	165	160
3	107	171	371	318	153	121	153	111	125	147	155	169	162
3	108	159	367	318	153	115	153	111	121	147	155	165	160
3	108	159	367	320	147	121	153	111	121	147	155	165	162
3	109	161	359	318	156	115	150	103	121	147	155	165	160
3	109	165	367	318	147	145	156	123	121	147	155	165	162
3	110	159	359	318	147	106	153	123	121	153	155	161	152
3	110	159	371	320	156	115	153	123	121	153	155	161	162
3	111	165	367	318	147	115	153	123	121	147	155	165	154
3	111	165	367	318	147	145	153	123	121	153	155	165	160
3	112	159	367	318	147	145	150	111	121	147	155	165	160
3	112	165	373	318	159	145	153	111	121	147	155	171	162
3	113	165	359	318	153	115	153	123	121	147	155	165	154
3	113	165	367	318	159	121	153	123	121	147	155	165	160
3	114	157	359	316	156	118	153	111	121	147	149	163	162
3	114	161	359	316	159	145	153	111	121	153	155	163	162
4	115	165	371	318	147	106	153	103	121	147	149	165	160
4	115	165	373	320	156	115	153	103	121	147	155	165	160
4	116	165	371	318	147	106	153	103	121	147	149	165	160
4	116	165	373	320	156	115	153	103	121	147	155	171	160
4	117	165	371	318	147	106	153	103	121	147	155	165	160
4	117	169	373	320	156	145	153	111	121	147	155	165	160
4	118	165	371	318	147	106	153	103	121	147	149	165	160
4	118	165	373	320	156	115	153	103	121	147	155	165	160
4	119	169	367	318	147	115	150	123	121	147	155	161	160
4	119	169	367	318	156	145	150	123	121	147	155	165	162
4	120	161	359	318	147	106	153	111	121	147	149	165	160
4	120	165	371	320	156	145	153	111	121	147	155	165	160
4	121	157	359	318	147	106	153	127	121	147	155	165	160
4	121	165	371	320	156	145	153	151	121	147	155	165	160
4	122	157	367	320	156	103	150	103	121	147	155	161	162
4	122	165	373	320	156	106	150	103	121	153	155	161	162
4	123	157	371	318	147	106	153	107	121	147	155	165	162
4	123	165	373	320	156	145	153	111	121	147	155	165	162
4	124	169	367	318	147	115	153	123	121	147	155	165	162
4	124	169	367	318	156	145	153	143	121	147	155	165	162
4	125	169	367	318	147	106	153	103	121	147	155	165	162
4	125	169	367	320	147	145	153	123	121	147	155	165	162
4	126	161	359	318	147	106	153	103	121	147	155	165	162
4	126	169	371	320	156	115	153	103	121	147	155	165	162
4	127	161	359	318	147	106	153	103	121	147	149	165	160
4	127	165	371	320	156	115	153	103	121	147	155	165	160
4	128	157	359	318	147	106	153	103	121	147	155	165	160
4	128	159	371	320	156	145	153	111	121	147	155	171	160
4	129	165	371	318	147	106	153	103	121	147	155	165	162
4	129	169	373	320	156	145	153	111	121	147	155	165	162
4	130	157	359	318	147	106	153	111	121	147	155	165	162
4	130	169	371	320	156	145	153	111	121	147	155	165	162
4	131	157	367	310	147	145	153	103	121	147	155	165	162
4	131	159	367	310	156	145	153	123	121	147	155	173	162
4	132	157	373	310	153	-9	177	-9	-9	147	155	169	162
4	132	167	373	320	156	-9	177	-9	-9	147	158	169	162
4	133	157	371	318	147	106	153	111	121	147	155	165	162
4	133	165	373	320	156	145	153	123	121	147	155	165	162
4	134	165	371	318	147	106	153	103	121	147	149	165	162
4	134	165	373	320	156	115	153	103	121	147	155	171	162
4	135	157	359	318	147	106	153	103	121	147	149	165	162
4	135	161	371	320	156	115	153	103	121	147	155	171	162
4	136	157	359	318	147	106	153	103	121	147	149	165	162
4	136	161	371	320	156	115	153	103	121	147	155	165	162
4	137	157	367	318	147	106	150	103	121	147	155	161	162
4	137	169	367	320	147	145	156	123	121	147	155	165	162
4	138	157	371	318	147	106	153	103	121	147	155	165	162
4	138	165	373	320	156	115	153	103	121	147	155	171	162
4	139	157	371	318	147	106	153	103	121	147	155	165	162
4	139	165	373	320	156	115	153	103	121	147	155	165	162
4	140	157	367	318	147	115	153	123	121	147	155	165	162
4	140	165	367	318	156	145	153	123	121	147	155	165	162
4	141	157	367	318	147	106	153	123	121	147	155	165	162
4	141	165	367	318	147	115	153	123	121	147	155	169	162
4	142	157	371	318	147	106	153	103	121	147	149	165	162
4	142	165	373	320	156	115	153	103	121	147	155	165	162
4	143	169	367	318	147	145	153	103	121	147	155	165	162
4	143	169	367	320	156	145	153	123	121	147	155	165	162
4	144	169	367	318	147	145	153	103	121	147	155	165	162
4	144	169	367	320	156	145	153	123	121	147	155	165	162
4	145	157	359	318	147	106	153	103	121	147	149	165	162
4	145	161	371	320	156	145	153	111	121	147	155	165	162
4	146	165	367	320	147	106	150	123	121	147	155	159	162
4	146	171	371	320	156	115	150	123	121	153	155	165	162
4	147	165	367	320	153	115	150	103	121	147	149	165	162
4	147	165	367	320	156	121	150	111	121	147	149	165	162
4	148	159	365	318	147	115	150	107	121	153	155	163	162
4	148	169	375	318	153	121	150	111	121	153	155	163	162
4	149	157	367	318	147	145	153	103	121	147	155	161	162
4	149	165	367	320	156	145	153	123	121	147	155	165	162
4	150	165	371	318	147	106	153	103	121	147	149	165	160
4	150	165	373	320	156	115	153	103	121	147	155	171	160
4	151	165	367	318	147	115	153	123	121	147	155	165	162
4	151	169	367	318	156	145	153	123	121	147	155	165	162
4	152	157	359	318	147	106	153	103	121	147	155	165	160
4	152	161	371	320	156	115	153	103	121	147	155	179	160
4	153	157	367	318	147	145	153	103	121	147	155	165	160
4	153	157	367	320	156	145	153	103	121	147	155	165	160
4	154	165	367	320	153	115	156	107	121	147	149	165	160
4	154	165	371	320	156	121	171	111	121	153	155	167	162
4	155	165	371	318	147	106	153	103	121	147	155	165	162
4	155	165	373	320	156	145	153	103	121	147	155	171	162
4	156	161	367	318	147	106	153	123	121	147	155	161	162
4	156	161	367	318	147	115	153	123	121	147	155	165	162
4	157	165	371	318	159	118	153	123	121	147	155	167	162
4	157	165	373	318	159	145	153	123	121	153	155	167	162
4	158	165	367	318	147	145	153	103	121	147	155	161	162
4	158	165	367	320	156	145	153	103	121	147	155	165	162
4	159	165	367	318	147	106	153	103	121	147	149	165	162
4	159	165	367	320	156	115	153	103	121	147	155	171	162
4	160	165	371	318	147	106	153	103	121	147	155	165	154
4	160	165	373	320	156	115	153	103	121	147	155	171	162
4	161	161	371	318	147	106	153	107	121	147	155	165	154
4	161	161	373	320	156	145	153	111	121	147	155	171	162
5	162	161	359	316	156	118	150	123	121	147	149	165	160
5	162	161	359	316	159	145	153	123	121	153	155	165	164
5	163	159	359	318	147	115	153	103	121	150	155	163	160
5	163	165	371	318	159	115	153	103	121	153	155	163	160
5	164	157	359	314	153	115	150	123	121	147	155	-9	160
5	164	161	359	316	159	118	150	123	121	153	155	-9	160
5	165	157	359	314	156	145	153	103	121	147	155	165	160
5	165	161	359	318	159	145	153	123	121	147	155	165	160
5	166	157	359	314	156	145	153	103	121	147	149	161	160
5	166	161	367	318	159	145	153	123	121	150	155	165	160
5	167	157	359	314	156	145	153	103	121	147	155	163	160
5	167	161	367	318	159	145	153	103	121	153	155	165	160
5	168	157	359	314	153	115	171	123	121	147	149	163	160
5	168	159	359	318	159	118	171	123	121	153	155	163	160
5	169	159	359	314	147	115	150	123	121	147	-9	163	160
5	169	165	375	318	153	145	150	123	125	153	-9	177	160
5	170	159	361	314	147	118	153	103	121	147	149	163	160
5	170	169	365	318	159	145	153	103	125	153	155	167	160
5	171	157	359	314	153	115	153	123	121	147	155	163	160
5	171	161	359	318	159	118	153	123	121	147	155	163	160
5	172	157	373	326	159	115	153	111	121	147	155	163	160
5	172	165	373	326	159	118	153	111	121	153	155	163	160
5	173	165	367	314	153	115	153	131	113	147	149	163	160
5	173	165	371	314	159	145	153	147	121	153	155	167	160
5	174	165	359	310	159	115	153	123	121	147	149	171	160
5	174	165	373	310	159	118	153	123	121	147	155	171	160
5	175	161	359	314	147	118	153	123	121	147	149	163	160
5	175	161	373	314	153	145	153	123	121	153	155	167	160
5	176	161	359	316	147	115	153	103	121	147	149	165	160
5	176	161	367	316	156	145	153	103	121	147	155	171	162
5	177	165	361	314	147	145	150	123	121	147	149	163	160
5	177	171	373	314	147	145	150	123	121	147	155	165	162
5	178	157	359	322	153	115	153	123	121	147	155	163	154
5	178	161	373	326	159	115	153	123	121	147	155	165	160
5	179	159	367	314	153	115	153	123	121	147	155	163	160
5	179	165	367	314	159	145	153	123	121	153	155	163	160
5	180	161	359	326	159	115	153	123	121	147	149	167	160
5	180	161	373	326	159	118	153	123	121	147	149	167	160
5	181	161	373	322	153	115	153	123	121	147	155	165	160
5	181	161	373	322	159	157	153	123	121	153	155	165	160
5	182	165	359	320	147	145	153	103	121	147	149	163	160
5	182	165	373	320	153	157	153	123	121	147	155	165	162
5	183	161	373	326	153	115	153	123	121	153	155	163	160
5	183	161	373	326	159	157	153	143	121	153	155	169	162
5	184	165	359	318	159	115	153	123	121	147	149	163	154
5	184	165	373	318	159	118	153	123	121	153	155	165	160
5	185	159	359	318	147	115	153	103	121	147	155	163	160
5	185	165	367	318	159	145	153	103	121	153	155	163	160
5	186	157	359	318	147	115	153	103	121	147	149	165	160
5	186	161	367	318	156	145	153	103	121	147	155	165	160
5	187	165	359	314	147	118	150	103	113	147	155	163	160
5	187	171	367	314	153	145	150	103	121	153	155	163	160
5	188	165	361	326	159	115	153	111	121	147	149	163	162
5	188	165	373	326	159	118	153	111	121	147	155	165	162
5	189	161	373	314	147	115	153	123	121	147	149	161	154
5	189	165	375	318	153	145	153	123	121	147	155	165	160
5	190	165	359	316	147	115	153	111	121	147	149	165	160
5	190	165	373	316	159	118	153	111	121	153	149	165	160
5	191	157	359	326	153	115	150	103	121	147	155	165	160
5	191	171	367	326	159	118	153	103	121	177	155	165	160
5	192	157	359	316	156	118	153	123	121	147	149	163	160
5	192	161	373	316	159	145	159	123	121	153	155	165	160
5	193	157	371	314	153	115	159	123	121	147	149	163	160
5	193	161	371	314	159	145	162	123	121	153	155	165	160
6	194	159	359	318	147	115	153	127	121	147	155	161	160
6	194	159	359	318	156	145	153	155	121	147	155	161	162
6	195	159	359	318	147	115	153	139	121	147	149	163	162
6	195	159	359	318	156	145	153	139	121	153	155	163	162
6	196	157	359	318	147	145	153	147	121	147	155	163	162
6	196	157	367	318	156	145	153	147	121	153	155	163	162
6	197	157	359	318	147	145	153	147	121	147	155	167	164
6	197	157	367	318	147	145	153	147	121	153	155	167	164
6	198	159	359	316	147	145	153	103	121	147	155	161	160
6	198	159	359	318	156	145	153	103	121	153	155	165	162
6	199	159	371	314	156	118	153	147	121	147	155	163	162
6	199	159	371	318	159	145	153	147	125	153	155	165	162
6	200	165	359	318	147	145	153	147	121	147	155	165	162
6	200	165	371	318	147	145	153	151	121	147	155	169	164
6	201	159	359	318	147	145	153	123	121	147	155	163	162
6	201	159	371	318	147	145	153	123	125	147	155	165	164
6	202	157	359	314	147	118	153	111	121	147	155	161	162
6	202	157	367	318	159	145	153	147	121	153	155	163	162
6	203	159	359	318	147	145	153	123	121	147	155	161	162
6	203	159	371	318	147	145	153	147	121	147	155	165	164
6	204	157	359	316	147	145	153	123	119	147	155	-9	160
6	204	157	359	318	156	145	153	147	123	153	155	-9	162
6	205	157	359	318	147	145	153	155	125	147	155	161	160
6	205	159	371	318	147	145	153	155	125	153	155	161	164
6	206	159	359	318	147	145	153	119	121	147	155	161	162
6	206	159	359	318	156	145	153	119	121	153	155	165	162
6	207	157	359	318	147	145	153	139	121	147	155	163	162
6	207	157	367	318	156	145	153	139	121	153	155	163	162
6	208	159	359	318	147	145	153	147	121	147	155	163	162
6	208	165	371	318	147	145	153	147	121	153	155	169	162
6	209	159	359	314	147	118	153	123	121	147	155	167	160
6	209	159	367	316	159	145	153	151	121	153	155	167	164
6	210	157	359	314	147	118	153	123	121	153	149	161	160
6	210	157	371	318	156	145	153	123	121	153	155	161	162
6	211	159	359	316	147	145	153	103	121	147	155	161	160
6	211	159	371	318	147	145	153	103	121	153	155	165	162
6	212	159	359	320	156	145	153	147	121	153	155	165	160
6	212	159	371	322	156	145	153	147	121	153	155	169	162
6	213	159	359	318	156	145	153	147	125	147	155	167	154
6	213	159	359	318	156	145	153	147	125	153	155	167	160
6	214	157	359	320	147	145	153	123	121	147	155	167	162
6	214	161	371	320	147	145	153	123	125	153	155	167	162
6	215	159	359	318	147	145	153	119	121	147	155	163	162
6	215	159	359	318	156	145	153	119	125	147	155	165	162
6	216	165	371	318	147	145	153	147	121	147	155	165	162
6	216	165	371	318	156	145	153	151	121	153	155	169	164
6	217	165	371	318	147	145	153	147	121	147	155	163	162
6	217	165	371	318	156	145	153	151	121	147	155	163	164
6	218	159	359	318	147	145	153	123	121	153	155	165	160
6	218	159	367	318	156	145	153	123	125	153	155	165	164
6	219	161	367	318	147	145	153	123	125	147	155	161	162
6	219	161	371	318	156	145	153	123	125	153	155	165	162
6	220	157	359	318	147	145	153	123	121	147	155	163	154
6	220	157	371	318	156	145	153	123	125	147	155	163	162
6	221	157	359	318	147	145	153	147	121	147	155	163	162
6	221	157	367	318	156	145	153	147	121	153	155	167	162
7	222	157	359	318	156	145	153	123	125	147	155	165	160
7	222	161	371	318	156	145	153	123	125	147	155	165	160
7	223	159	359	318	147	145	153	111	121	153	155	161	160
7	223	159	371	318	156	145	153	111	121	153	155	165	164
7	224	159	359	318	147	145	153	123	121	147	155	167	154
7	224	159	373	318	156	145	153	123	121	153	155	167	162
7	225	159	359	318	147	145	153	155	121	147	155	163	152
7	225	159	359	318	156	145	153	155	125	153	155	169	162
7	226	159	359	318	147	145	153	107	121	147	155	161	162
7	226	165	371	318	156	145	153	111	121	147	155	165	162
7	227	165	371	318	156	145	153	155	125	147	155	167	164
7	227	165	373	318	156	145	153	155	125	153	155	167	164
7	228	157	359	318	147	145	153	111	121	147	155	163	162
7	228	157	371	318	156	145	153	155	121	153	155	165	164
7	229	159	367	318	147	145	153	119	121	147	155	167	162
7	229	159	373	318	156	145	153	123	121	153	155	167	164
7	230	157	359	318	156	145	153	123	121	153	149	163	162
7	230	165	373	318	156	145	153	123	125	153	155	171	164
7	231	157	359	318	156	145	153	119	121	147	155	167	162
7	231	159	367	318	156	145	153	119	121	153	155	167	164
7	232	157	359	314	147	145	153	123	121	153	155	165	162
7	232	157	379	318	159	145	153	123	125	153	155	167	164
7	233	157	367	314	156	118	153	119	121	147	155	163	162
7	233	157	371	318	159	145	153	119	121	147	155	165	164
7	234	157	359	318	156	145	153	147	121	147	155	165	164
7	234	165	371	318	156	145	153	147	121	147	155	165	164
7	235	157	359	318	156	145	153	123	121	147	155	167	162
7	235	161	371	318	156	145	153	123	121	153	155	167	162
7	236	159	359	318	147	145	153	147	121	147	149	161	160
7	236	159	367	318	156	145	153	147	121	153	149	165	162
7	237	157	371	318	156	145	153	147	121	147	155	169	162
7	237	157	371	318	156	145	153	147	125	147	155	171	162
7	238	157	369	318	156	145	153	111	121	147	155	165	164
7	238	165	371	318	156	145	153	155	125	147	155	165	164
7	239	159	359	318	147	145	153	123	125	147	155	167	160
7	239	159	359	318	147	145	153	123	129	153	155	167	160
7	240	159	359	318	147	136	153	151	121	153	155	165	162
7	240	159	379	318	147	145	153	151	121	153	155	165	164
7	241	157	359	318	156	145	153	123	125	147	155	165	160
7	241	161	371	318	156	145	153	123	125	147	155	165	164
7	242	159	359	316	147	145	153	107	121	153	155	161	160
7	242	159	371	318	156	145	153	155	121	153	155	165	164
7	243	157	359	318	156	145	153	111	125	147	155	163	162
7	243	157	359	318	156	145	153	151	125	147	155	171	164
7	244	157	371	318	147	145	153	111	121	147	149	161	162
7	244	157	371	318	156	145	153	111	121	147	149	165	164
7	245	157	359	314	156	118	153	111	121	147	155	163	162
7	245	157	373	318	159	145	153	151	121	153	155	165	164
7	246	157	367	318	147	145	153	119	121	147	155	161	164
7	246	157	373	318	156	145	153	119	121	147	155	169	164
7	247	159	359	318	147	145	153	111	121	147	155	167	162
7	247	159	371	322	156	145	153	119	121	153	155	167	164
7	248	159	359	318	147	145	153	147	121	147	155	171	162
7	248	165	371	318	156	145	153	147	125	147	155	171	162
8	249	157	359	314	147	115	153	111	121	147	155	163	162
8	249	165	365	320	147	145	153	111	125	153	155	163	162
8	250	157	367	318	153	106	153	103	121	147	155	165	156
8	250	165	371	318	153	118	153	103	125	153	155	165	162
8	251	157	367	314	147	118	153	107	125	147	155	163	154
8	251	165	371	320	159	145	153	111	125	153	155	163	162
8	252	157	359	318	147	106	153	111	121	147	155	165	160
8	252	157	367	318	153	115	153	111	125	147	155	165	162
8	253	157	367	316	147	145	153	103	121	147	155	167	162
8	253	157	367	318	156	145	153	103	121	147	155	169	162
8	254	157	367	318	147	-9	153	103	125	147	155	163	162
8	254	157	367	318	147	-9	153	119	125	153	155	167	162
8	255	159	367	314	147	115	153	111	121	147	155	165	154
8	255	159	367	316	156	145	153	111	125	147	155	165	162
8	256	159	359	314	147	115	153	103	121	147	155	163	162
8	256	165	379	314	153	118	153	103	125	153	155	163	162
8	257	157	367	318	147	115	150	103	-9	153	155	163	162
8	257	161	371	320	147	145	156	103	-9	153	155	163	164
8	258	157	-9	318	147	115	150	103	121	-9	155	163	162
8	258	157	-9	322	147	145	153	103	125	-9	155	165	162
8	259	157	367	318	153	115	153	103	121	147	155	163	162
8	259	157	373	318	153	145	153	103	125	153	155	163	162
8	260	157	365	314	147	118	153	103	125	153	155	163	162
8	260	157	365	320	159	145	153	103	125	153	155	163	162
8	261	157	359	314	153	106	153	111	121	147	155	163	162
8	261	165	359	318	159	118	153	111	121	153	155	163	164
8	262	157	359	314	153	106	153	111	121	147	155	165	162
8	262	165	359	318	159	118	153	111	125	150	155	171	164
8	263	157	359	314	153	118	150	103	121	150	149	165	162
8	263	165	373	318	159	118	153	103	125	153	155	171	164
8	264	157	363	318	159	118	153	103	121	150	155	175	160
8	264	157	363	318	177	139	153	103	125	153	155	175	160
8	265	159	359	314	147	115	153	103	121	147	155	165	160
8	265	165	367	316	156	145	153	103	125	153	155	165	160
8	266	165	367	316	147	115	153	103	121	147	155	165	160
8	266	165	371	316	156	118	153	103	125	153	155	165	160
8	267	157	367	316	153	106	153	111	125	153	155	163	160
8	267	157	373	316	156	145	153	111	125	153	155	163	162
8	268	157	367	316	153	106	153	111	121	153	149	163	160
8	268	165	373	316	156	145	153	111	121	153	155	165	160
8	269	157	371	314	153	115	153	111	121	147	155	163	160
8	269	157	373	320	159	118	153	111	121	147	155	163	164
8	270	157	365	316	147	145	153	111	121	153	155	163	160
8	270	157	367	320	156	145	153	111	125	153	155	163	162
8	271	157	373	316	153	115	153	103	117	144	155	163	160
8	271	157	373	318	153	115	153	103	119	147	155	163	160
8	272	159	359	316	147	115	153	103	125	147	155	163	160
8	272	161	371	318	153	115	153	103	125	153	155	163	160
8	273	165	367	314	147	115	153	103	125	147	155	163	160
8	273	165	367	314	156	145	153	103	125	153	155	163	160
8	274	159	359	314	147	115	153	123	125	153	149	165	160
8	274	161	359	316	147	115	153	123	125	153	155	165	160
8	275	161	359	316	147	145	153	103	125	147	155	165	160
8	275	161	359	318	156	145	153	123	125	147	155	165	160
8	276	159	371	316	147	118	153	103	125	147	155	163	160
8	276	159	379	318	153	145	153	111	125	147	155	163	160
8	277	165	359	316	153	115	153	103	125	147	155	165	160
8	277	165	371	318	156	145	156	111	125	153	155	165	160
8	278	165	367	316	147	106	153	103	121	147	155	165	160
8	278	165	371	316	153	145	153	103	125	147	155	171	162
8	279	159	371	316	153	106	153	103	125	147	155	165	160
8	279	165	379	316	156	145	153	103	125	147	155	171	162
8	280	159	371	316	153	115	153	111	121	147	155	165	160
8	280	165	379	318	156	145	153	111	125	147	155	171	160
8	281	159	359	316	153	115	150	103	125	147	149	163	160
8	281	159	359	318	156	145	153	127	125	153	155	163	160
8	282	157	359	316	147	115	153	103	125	147	155	163	160
8	282	157	367	318	147	145	153	103	125	147	155	163	160
8	283	165	359	314	147	115	153	111	125	147	155	163	160
8	283	171	373	314	153	118	153	111	125	153	155	163	160
8	284	157	359	318	147	145	153	103	125	147	149	163	160
8	284	157	367	318	147	145	153	103	125	150	155	165	160
8	285	159	359	314	147	118	153	111	121	153	155	163	160
8	285	171	373	320	159	145	153	111	121	153	155	163	160
8	286	157	359	318	147	145	153	103	121	147	155	163	160
8	286	157	367	318	147	145	153	103	125	147	155	163	160
8	287	171	367	314	147	118	153	111	121	147	155	163	160
8	287	171	373	322	147	145	153	111	125	153	155	163	160
8	288	165	371	316	147	118	153	123	121	147	155	163	160
8	288	171	371	316	153	118	153	123	125	153	155	163	160
8	289	157	367	316	147	115	153	111	121	147	149	163	160
8	289	157	379	318	147	145	153	111	125	147	155	165	160
8	290	159	359	316	147	115	153	111	121	147	155	163	160
8	290	159	359	316	153	115	153	127	125	147	155	163	160
8	291	157	367	314	147	115	153	107	125	147	155	163	160
8	291	157	367	318	153	115	153	111	125	147	155	163	160
8	292	157	367	316	147	106	153	107	121	147	149	163	160
8	292	157	379	316	156	118	153	111	121	153	155	165	160
8	293	159	359	316	147	118	153	123	125	147	149	163	160
8	293	171	371	316	153	118	153	123	125	147	155	165	160
8	294	159	359	314	147	115	153	103	121	147	155	163	160
8	294	165	367	314	153	118	153	103	125	147	155	163	160
8	295	157	371	-9	153	-9	153	103	121	153	155	163	154
8	295	157	373	-9	153	-9	156	107	125	153	155	165	160
9	296	157	373	318	-9	115	156	103	-9	-9	-9	165	160
9	296	157	373	318	-9	115	156	103	-9	-9	-9	169	160
9	297	157	367	318	159	106	153	-9	125	147	155	163	160
9	297	159	367	318	159	118	153	-9	125	147	155	163	160
9	298	157	373	318	153	118	153	-9	121	147	155	-9	162
9	298	157	373	318	153	121	153	-9	121	147	155	-9	162
9	299	157	367	318	147	106	156	-9	121	147	155	163	162
9	299	159	371	318	153	145	156	-9	121	147	155	163	162
9	300	157	359	310	147	115	156	-9	121	147	149	165	162
9	300	159	359	310	147	118	156	-9	121	147	149	165	162
9	301	157	373	318	147	118	156	103	121	153	149	-9	160
9	301	157	373	318	147	118	156	123	121	153	155	-9	160
9	302	157	367	318	147	115	153	103	121	-9	155	165	162
9	302	157	367	318	153	145	153	103	121	-9	155	165	162
9	303	157	363	318	147	106	147	143	121	147	155	163	160
9	303	157	365	318	147	115	150	143	121	153	155	165	160
9	304	157	367	318	147	115	153	111	121	147	149	165	160
9	304	157	371	318	147	118	153	119	121	147	149	165	160
9	305	157	363	318	153	145	153	103	121	147	149	-9	160
9	305	157	363	318	153	145	153	103	125	147	149	-9	160
9	306	157	363	318	147	115	153	127	121	-9	155	163	162
9	306	159	367	318	153	115	153	127	125	-9	155	163	162
9	307	157	367	318	147	115	141	127	121	153	149	161	162
9	307	157	367	318	153	145	141	127	121	153	155	161	162
9	308	157	-9	318	156	118	153	123	121	147	149	167	162
9	308	157	-9	318	159	145	153	143	121	147	155	167	162
9	309	157	363	318	147	115	153	-9	121	147	155	-9	162
9	309	157	363	318	153	121	153	-9	121	147	155	-9	162
9	310	157	-9	316	147	106	153	123	125	147	155	163	160
9	310	159	-9	316	147	115	153	123	125	147	155	163	160
9	311	157	367	318	147	112	153	115	121	153	149	165	160
9	311	157	367	318	147	115	153	135	121	153	155	165	160
9	312	157	367	318	147	115	153	111	-9	147	149	159	160
9	312	159	373	318	147	115	153	123	-9	147	155	159	160
9	313	157	367	318	147	115	153	123	121	153	149	165	160
9	313	159	367	318	156	145	153	123	121	153	155	167	160
9	314	157	363	318	147	-9	153	-9	121	147	152	161	160
9	314	159	373	318	147	-9	153	-9	121	153	152	163	160
9	315	157	363	318	147	115	153	127	121	147	152	161	160
9	315	159	373	318	147	142	153	127	121	150	152	161	160
9	316	159	359	316	156	106	153	139	125	153	155	165	162
9	316	159	359	318	156	145	153	139	125	153	155	165	162
9	317	157	359	344	-9	106	153	127	123	150	155	175	160
9	317	159	369	344	-9	145	156	135	125	153	158	175	160
9	318	157	359	314	147	118	153	123	121	147	155	165	162
9	318	161	367	316	159	145	153	123	125	147	155	171	164
9	319	157	359	314	153	118	153	103	125	153	149	163	160
9	319	165	371	318	159	124	153	103	125	153	149	165	160
10	320	159	359	314	147	118	153	107	121	147	155	163	160
10	320	159	367	322	159	145	153	123	125	153	155	163	160
10	321	165	-9	314	147	118	153	119	121	147	155	161	156
10	321	165	-9	322	159	145	153	123	125	153	155	165	160
10	322	157	359	314	147	115	153	111	121	147	155	163	160
10	322	159	359	318	159	118	153	111	125	153	155	165	160
10	323	159	359	314	147	145	153	123	121	153	149	165	160
10	323	159	359	322	156	145	153	123	121	153	155	165	160
10	324	159	359	316	147	115	153	123	121	153	155	165	160
10	324	159	359	316	147	145	153	123	125	153	155	165	160
10	325	159	359	318	147	145	153	123	121	147	155	163	160
10	325	165	371	322	156	145	153	123	121	153	155	163	160
10	326	159	359	316	147	115	153	111	121	147	155	163	160
10	326	159	359	316	147	145	153	111	125	153	155	165	160
10	327	159	359	314	147	118	153	123	121	147	155	163	160
10	327	165	371	322	159	145	153	123	121	153	155	163	162
10	328	159	359	314	153	106	153	103	125	147	155	163	160
10	328	165	371	318	159	118	153	103	125	153	155	163	160
10	329	159	359	316	153	106	153	103	125	147	155	163	160
10	329	165	371	316	156	145	153	103	125	153	155	163	160
10	330	159	359	314	153	106	153	103	121	147	155	165	160
10	330	165	371	318	159	118	153	103	125	153	155	171	160
10	331	159	359	314	147	118	153	123	121	147	155	165	160
10	331	159	367	322	159	145	153	123	121	153	155	165	160
10	332	159	359	314	159	106	153	103	125	147	155	163	160
10	332	159	367	318	159	118	153	103	125	153	155	163	162
10	333	157	359	314	147	118	153	111	123	147	155	163	160
10	333	157	359	322	159	145	153	111	125	153	155	165	160
10	334	165	359	318	147	145	153	119	125	147	155	165	160
10	334	165	371	322	156	145	153	123	125	153	155	165	162
10	335	157	359	316	147	115	153	107	121	147	155	163	160
10	335	159	359	316	147	145	153	111	125	153	155	165	160
10	336	165	359	314	147	115	153	107	125	147	155	163	160
10	336	165	359	318	159	118	153	111	125	147	155	163	160
10	337	165	359	316	147	145	153	111	125	147	155	165	160
10	337	165	359	322	156	145	153	111	125	153	155	165	160
10	338	165	359	316	147	145	153	107	121	147	155	163	160
10	338	165	359	322	147	145	153	111	121	147	155	163	160
10	339	159	359	314	147	118	153	107	125	147	155	163	160
10	339	159	367	322	159	145	153	111	125	153	155	163	160
10	340	157	359	316	147	145	153	111	121	147	155	163	160
10	340	159	359	322	147	145	153	111	121	153	155	165	160
10	341	165	367	314	147	145	153	123	121	153	149	163	160
10	341	165	371	320	156	145	153	123	121	153	149	163	160
10	342	159	359	316	147	115	153	123	121	153	155	165	160
10	342	159	359	316	147	145	153	123	121	153	155	165	160
10	343	157	359	314	153	106	153	103	125	147	155	161	160
10	343	159	367	318	159	118	153	103	125	153	155	165	162
10	344	159	359	318	147	145	153	111	125	147	155	163	160
10	344	159	367	322	156	145	153	111	125	153	155	163	160
10	345	165	359	314	147	118	153	119	121	147	155	161	160
10	345	165	371	322	159	145	153	123	131	153	155	165	160
10	346	159	359	314	153	106	153	103	121	147	155	163	160
10	346	159	367	318	159	118	153	103	121	153	155	163	160
10	347	159	359	314	147	118	153	123	121	147	155	163	160
10	347	165	371	322	159	145	153	123	121	153	155	163	160
10	348	157	359	318	153	106	153	103	121	147	155	161	160
10	348	159	367	318	156	145	153	103	125	153	155	165	160
10	349	157	359	316	147	115	153	111	121	147	155	163	160
10	349	159	359	316	147	145	153	111	125	153	155	165	160
10	350	165	359	318	153	106	153	103	125	147	155	161	160
10	350	165	371	318	156	145	153	103	125	153	155	165	160
10	351	165	359	318	147	145	153	119	125	147	155	165	160
10	351	165	371	322	156	145	153	123	125	153	155	165	160
11	352	159	359	314	159	118	153	139	125	153	149	163	160
11	352	165	367	314	159	118	153	139	125	153	155	163	160
11	353	157	359	322	147	145	153	123	121	147	155	163	160
11	353	165	367	322	147	145	153	123	121	153	155	163	160
11	354	165	367	314	147	118	153	123	125	153	149	163	160
11	354	165	367	322	159	145	153	123	125	153	155	163	160
11	355	159	359	314	147	118	153	107	125	153	149	163	160
11	355	165	367	322	159	145	153	111	125	153	155	163	160
11	356	165	367	314	153	118	153	103	125	153	149	163	160
11	356	165	367	314	159	118	153	103	125	153	149	163	160
11	357	165	367	322	147	118	150	103	125	153	149	163	160
11	357	165	367	322	153	145	150	103	125	153	155	163	160
11	358	165	359	322	147	118	153	103	125	153	149	163	160
11	358	165	367	322	153	145	153	103	125	153	155	163	160
11	359	159	359	314	147	118	153	123	121	153	155	165	154
11	359	165	367	322	159	145	153	123	121	153	155	169	160
11	360	163	359	314	147	118	150	131	125	153	149	163	160
11	360	165	367	322	159	145	150	131	125	153	155	163	160
11	361	159	359	322	147	145	153	111	125	147	149	163	160
11	361	159	359	322	147	145	153	135	125	153	155	163	160
11	362	159	359	322	147	118	153	103	117	153	149	163	160
11	362	165	367	322	153	145	153	103	125	153	155	163	160
11	363	165	367	322	147	118	153	103	125	153	149	163	160
11	363	165	367	322	153	145	153	103	125	153	155	163	160
11	364	159	367	310	159	118	150	111	125	153	149	163	160
11	364	165	367	314	159	118	171	127	125	153	149	163	160
11	365	159	359	322	147	118	150	103	125	153	155	165	160
11	365	165	367	322	153	145	150	103	125	153	155	165	160
11	366	159	359	322	147	118	153	103	121	147	155	161	160
11	366	165	367	322	153	145	153	123	121	153	155	165	160
11	367	159	359	322	147	118	153	103	121	153	155	165	154
11	367	165	367	322	153	145	153	103	125	153	155	165	160
11	368	159	359	310	147	118	150	103	125	153	155	165	160
11	368	165	367	322	153	145	150	103	125	153	155	165	160
11	369	165	367	310	153	118	153	103	125	153	149	163	160
11	369	165	367	314	159	118	153	103	125	153	149	163	160
11	370	159	359	310	153	118	150	103	125	153	149	163	160
11	370	165	367	314	159	118	153	103	125	153	155	163	160
11	371	159	359	310	153	118	150	103	125	153	155	161	160
11	371	165	367	314	159	118	156	123	125	153	155	165	160
11	372	159	359	322	147	145	153	131	125	147	155	163	162
11	372	159	359	322	147	145	153	135	125	153	155	163	162
11	373	159	359	314	153	118	153	103	125	153	149	163	160
11	373	165	367	322	159	118	153	103	125	153	155	163	160
11	374	165	359	322	147	145	153	123	121	147	155	163	154
11	374	165	367	322	147	145	153	123	121	153	155	163	162
11	375	165	367	314	147	118	153	131	125	153	149	163	160
11	375	165	367	322	159	145	153	131	125	153	149	163	160
11	376	165	367	310	153	118	153	103	125	153	149	163	160
11	376	165	367	314	159	118	153	103	125	153	155	163	160
11	377	159	359	310	153	118	153	103	121	153	149	163	162
11	377	165	367	314	159	118	153	103	125	153	155	163	162
11	378	159	359	310	147	118	153	103	125	153	149	163	162
11	378	165	367	322	153	145	153	103	125	153	155	163	162
11	379	159	359	310	147	118	153	103	125	153	155	165	160
11	379	165	367	322	153	145	153	103	125	153	155	165	160
11	380	159	359	310	153	118	153	103	125	153	149	163	162
11	380	165	367	314	159	118	156	103	125	153	155	163	162
11	381	159	359	310	156	118	153	103	125	153	155	165	160
11	381	159	359	316	156	145	153	103	125	153	155	165	160
11	382	159	359	310	153	118	153	103	125	147	149	165	160
11	382	159	359	316	156	145	153	103	125	153	155	165	162
11	383	159	359	310	147	115	153	127	125	147	149	165	160
11	383	159	359	316	156	145	153	127	125	150	155	171	162
12	384	157	359	314	147	145	153	103	121	147	155	163	160
12	384	159	367	316	156	145	153	111	121	153	155	163	160
12	385	157	367	318	147	145	153	131	121	147	155	165	160
12	385	159	371	322	156	145	153	131	125	153	155	171	160
12	386	157	359	318	153	118	153	103	125	147	155	165	162
12	386	159	367	318	156	145	153	103	125	153	155	165	162
12	387	159	359	314	156	106	153	103	121	147	149	165	162
12	387	159	367	316	156	145	153	103	125	153	155	165	162
12	388	159	-9	314	156	124	153	103	121	147	155	163	162
12	388	159	-9	318	156	145	153	103	125	153	155	163	162
12	389	159	359	316	153	106	153	103	125	153	155	165	162
12	389	159	371	316	156	145	153	103	125	153	155	165	162
12	390	159	359	314	147	145	153	131	125	147	155	163	162
12	390	159	371	316	156	145	153	131	125	153	155	163	162
12	391	159	359	-9	153	106	153	103	121	147	149	163	162
12	391	165	367	-9	156	145	153	103	121	153	149	163	162
12	392	157	359	316	147	118	153	111	121	147	149	163	162
12	392	159	371	322	159	145	153	111	121	153	155	163	162
12	393	157	359	318	147	145	153	123	121	147	149	163	160
12	393	165	371	318	156	145	153	123	125	153	155	163	160
12	394	157	359	318	153	124	153	103	121	147	155	163	162
12	394	159	367	318	156	145	153	103	125	153	155	163	162
12	395	159	359	316	153	106	153	103	125	147	155	163	162
12	395	159	367	316	159	118	153	103	125	147	155	163	162
12	396	165	371	316	159	106	153	111	125	-9	161	171	162
12	396	165	371	316	159	106	153	111	125	-9	164	173	162
12	397	159	359	316	156	106	153	103	121	147	155	163	162
12	397	165	367	316	156	145	153	103	121	153	155	163	162
12	398	157	365	316	153	106	153	103	121	147	155	163	160
12	398	159	371	318	156	145	153	103	125	153	155	163	160
12	399	159	359	314	147	118	153	111	121	153	149	163	162
12	399	159	367	318	159	145	153	127	125	153	155	163	162
12	400	157	359	314	147	115	153	107	125	147	155	-9	160
12	400	165	371	318	147	145	153	127	125	153	155	-9	160
12	401	157	359	316	153	106	153	103	121	147	155	163	160
12	401	159	371	316	156	145	153	103	121	153	155	163	160
12	402	159	359	314	156	106	153	103	121	147	155	163	160
12	402	159	367	316	156	145	153	103	121	153	155	163	160
12	403	157	359	314	147	118	153	123	121	147	155	161	160
12	403	159	371	318	159	145	153	123	125	153	155	165	160
12	404	159	359	316	156	145	153	111	125	153	155	165	162
12	404	159	359	316	156	145	153	111	125	153	155	171	162
12	405	157	367	-9	153	106	153	103	121	147	149	163	162
12	405	165	371	-9	159	118	153	103	121	153	155	163	162
12	406	165	371	316	153	124	153	103	125	147	149	163	156
12	406	169	371	316	159	145	153	103	125	153	155	163	160
12	407	159	359	314	153	106	153	103	125	147	155	163	160
12	407	159	359	316	156	118	153	103	125	153	155	163	160
12	408	159	359	316	153	106	150	103	125	153	155	165	160
12	408	159	359	316	156	145	150	103	125	153	155	165	160
12	409	157	359	316	147	115	153	103	121	153	149	163	160
12	409	159	359	318	147	145	153	111	125	153	155	163	160
12	410	157	359	314	147	115	153	123	121	147	155	163	160
12	410	165	367	318	147	145	153	123	121	153	155	163	160
12	411	159	367	318	147	115	153	139	121	153	149	163	162
12	411	159	371	318	156	145	153	139	125	153	155	163	162
12	412	159	359	316	147	106	153	103	121	147	149	-9	160
12	412	159	367	316	153	115	153	103	125	147	155	-9	160
12	413	159	359	318	147	145	153	107	125	153	155	163	162
12	413	165	367	318	147	145	153	111	125	153	155	163	162
12	414	159	367	316	156	106	153	103	121	147	155	161	162
12	414	169	367	316	156	145	153	103	125	153	155	165	162
12	415	157	359	316	147	145	153	123	125	147	155	165	162
12	415	159	371	318	156	145	153	123	125	153	155	171	162
13	416	157	359	322	147	118	153	123	125	147	155	163	160
13	416	165	367	322	153	145	153	123	125	153	155	163	160
13	417	157	367	314	147	145	153	123	121	147	149	165	160
13	417	159	371	316	156	145	153	123	125	153	155	165	160
13	418	-9	359	322	147	118	153	111	125	147	155	163	160
13	418	-9	371	322	153	145	153	111	125	153	155	165	160
13	419	159	359	-9	153	118	153	111	125	147	155	163	160
13	419	159	371	-9	159	118	153	111	125	153	155	165	160
13	420	157	359	314	147	145	153	123	121	153	155	165	160
13	420	159	367	316	156	145	153	123	125	153	155	165	160
13	421	157	359	314	159	118	153	111	121	147	155	163	160
13	421	165	367	314	159	118	153	111	121	153	155	163	160
13	422	159	359	314	147	118	153	123	125	147	155	163	160
13	422	159	367	314	159	145	153	123	125	153	155	165	162
13	423	159	359	314	147	145	153	111	125	147	149	-9	154
13	423	159	371	316	156	145	153	111	125	147	155	-9	160
13	424	157	359	314	147	118	153	111	125	147	155	163	160
13	424	165	359	322	159	145	153	111	125	147	155	163	160
13	425	157	359	316	147	145	153	111	125	147	155	165	160
13	425	159	359	320	156	145	153	127	125	153	155	165	160
13	426	157	359	322	147	118	153	111	125	147	155	163	160
13	426	159	371	322	153	145	153	127	125	153	155	165	160
13	427	157	367	316	147	145	153	123	121	147	149	165	160
13	427	159	371	320	156	145	153	123	125	153	155	165	160
13	428	165	359	322	147	118	153	111	125	147	155	163	160
13	428	165	371	322	153	145	153	111	125	153	155	163	160
13	429	159	359	316	147	145	153	131	121	147	155	165	160
13	429	159	359	320	156	145	153	131	125	153	155	165	160
13	430	159	359	314	147	145	153	123	-9	147	155	163	160
13	430	159	367	322	147	145	153	123	-9	153	155	165	162
13	431	157	367	318	147	106	153	103	125	147	149	165	160
13	431	159	371	320	153	145	153	103	125	153	155	165	160
13	432	157	359	316	147	145	153	123	125	153	155	165	160
13	432	159	367	318	156	145	153	123	125	153	155	165	160
13	433	159	359	314	153	118	153	111	125	147	155	163	160
13	433	159	371	314	159	118	153	111	125	153	155	165	160
13	434	159	359	314	153	118	153	123	125	147	155	163	160
13	434	159	367	314	159	118	153	123	125	153	155	165	160
13	435	157	359	314	147	145	153	123	125	153	155	165	160
13	435	159	367	316	156	145	153	123	125	153	155	165	160
13	436	157	359	316	147	145	153	123	121	153	155	165	160
13	436	159	367	318	156	145	153	123	125	153	155	165	160
13	437	157	367	314	147	145	153	123	121	147	149	165	160
13	437	159	371	316	156	145	153	123	125	153	155	165	160
13	438	165	359	314	153	118	153	123	125	147	155	163	160
13	438	165	367	314	159	118	153	123	125	153	155	163	162
13	439	157	357	-9	147	106	153	103	125	147	149	165	160
13	439	159	371	-9	153	145	153	103	125	153	155	165	160
13	440	157	367	314	147	106	153	103	121	147	149	165	160
13	440	159	371	318	153	145	153	103	125	153	155	165	160
13	441	157	359	314	147	118	153	123	121	147	155	163	160
13	441	165	359	318	159	145	153	123	125	153	155	163	160
13	442	157	359	314	153	118	153	123	123	147	155	163	160
13	442	159	367	314	159	118	153	123	123	153	155	163	160
13	443	159	359	314	153	118	153	111	125	147	155	163	160
13	443	159	371	314	159	118	153	111	125	153	155	165	160
13	444	157	359	316	147	145	153	123	121	147	149	165	160
13	444	159	367	318	156	145	153	123	125	153	155	165	160
13	445	157	359	314	147	106	153	103	125	153	155	165	160
13	445	159	367	318	153	145	153	103	125	153	155	165	160
13	446	165	359	314	147	145	153	123	121	147	155	163	160
13	446	165	367	322	147	145	153	123	125	153	155	163	160
13	447	159	359	314	153	118	153	111	125	147	155	163	160
13	447	159	371	314	159	118	153	123	125	153	155	165	162
14	448	157	359	318	147	145	153	103	125	153	149	163	160
14	448	159	367	318	156	145	153	111	125	153	155	163	160
14	449	159	359	314	147	118	153	107	125	153	155	161	160
14	449	159	359	322	159	145	153	111	125	153	155	165	160
14	450	157	359	318	147	118	153	123	121	147	155	163	160
14	450	159	359	322	159	145	153	123	121	153	155	163	160
14	451	159	359	314	147	145	153	111	125	153	155	161	162
14	451	159	359	318	156	145	153	111	125	153	155	165	162
14	452	159	359	318	153	118	153	107	121	147	155	165	160
14	452	165	359	318	159	145	153	111	125	147	155	165	162
14	453	-9	359	314	156	118	153	119	125	153	155	161	162
14	453	159	373	318	159	145	153	119	125	153	155	165	162
14	454	165	359	312	153	145	153	111	121	147	155	165	154
14	454	165	367	312	156	145	153	111	125	147	155	165	160
14	455	159	359	314	156	145	153	103	121	147	155	165	156
14	455	159	367	318	156	145	153	103	125	150	155	165	160
14	456	159	359	314	147	118	153	103	125	153	149	163	160
14	456	159	367	314	159	145	153	111	125	153	155	163	160
14	457	157	359	314	147	118	153	123	125	147	149	163	160
14	457	159	367	318	153	145	153	123	125	153	155	165	160
14	458	157	359	316	159	118	153	123	121	147	155	163	160
14	458	159	359	320	159	118	153	123	121	153	155	163	160
14	459	157	359	314	156	118	153	111	121	153	155	161	160
14	459	159	373	318	159	145	153	111	125	153	155	165	160
14	460	157	367	320	147	145	153	119	121	153	155	165	160
14	460	159	373	320	156	145	153	119	125	153	155	165	160
14	461	157	367	314	156	145	153	119	125	153	155	163	160
14	461	159	373	314	156	145	153	119	125	153	155	163	160
14	462	159	359	316	153	118	153	111	121	147	155	165	160
14	462	165	359	316	159	145	153	111	125	147	155	165	162
14	463	159	359	316	156	145	153	111	121	147	155	165	162
14	463	165	359	316	156	145	153	111	125	147	155	165	162
14	464	159	359	316	156	118	153	119	121	153	155	163	160
14	464	159	367	316	159	145	153	119	125	153	155	163	160
14	465	157	359	314	153	118	153	111	125	147	155	165	160
14	465	159	367	322	159	145	153	111	125	150	155	165	160
14	466	157	359	314	156	118	153	119	125	153	155	161	160
14	466	159	373	314	159	145	153	119	125	153	155	165	160
14	467	157	373	316	156	145	153	119	121	153	155	165	160
14	467	159	373	322	156	145	153	119	125	153	155	171	160
14	468	159	359	314	156	118	153	103	121	147	155	165	162
14	468	165	367	314	159	145	153	103	125	150	155	165	162
14	469	159	359	314	156	118	153	103	121	147	155	165	162
14	469	165	367	316	159	145	153	103	125	147	155	165	162
14	470	159	359	316	153	118	153	111	121	147	155	165	162
14	470	165	359	316	159	145	153	111	125	147	155	165	162
14	471	165	359	316	156	145	153	103	125	147	155	165	154
14	471	165	367	316	156	145	153	103	125	147	155	165	160
14	472	157	367	314	147	118	153	119	125	153	155	163	160
14	472	159	373	322	159	145	153	119	125	153	155	163	160
14	473	159	359	314	156	118	153	103	125	147	155	165	160
14	473	165	359	314	159	145	153	103	125	147	155	165	160
14	474	157	359	314	156	118	153	119	125	153	155	161	160
14	474	159	373	314	159	145	153	119	125	153	155	165	160
14	475	157	359	314	147	118	153	123	121	153	155	161	160
14	475	159	371	316	159	145	153	123	125	153	155	165	160
14	476	157	359	316	147	145	153	119	125	153	155	161	162
14	476	159	373	322	156	145	153	119	125	153	155	165	162
14	477	157	359	316	147	118	153	119	121	153	155	165	160
14	477	159	373	316	159	145	153	119	125	153	155	165	160
14	478	159	359	314	156	145	153	111	121	153	155	163	154
14	478	159	367	314	156	145	153	111	125	153	155	163	160
14	479	159	359	316	156	118	153	103	125	147	155	165	160
14	479	165	367	316	159	145	153	103	125	150	155	169	160
15	480	157	373	318	153	118	153	119	121	-9	-9	167	160
15	480	157	373	318	153	145	153	119	125	-9	-9	167	160
15	481	157	373	328	153	118	150	119	121	-9	155	165	162
15	481	157	373	328	156	145	153	119	121	-9	155	169	162
15	482	157	359	310	159	118	153	111	125	153	149	163	162
15	482	157	359	314	159	118	153	111	125	153	155	163	162
15	483	157	359	314	159	118	153	111	125	153	149	163	162
15	483	157	359	314	159	118	153	111	125	153	155	163	162
15	484	157	373	324	147	148	141	175	117	147	149	-9	162
15	484	157	373	328	156	148	156	175	125	147	155	-9	162
15	485	165	359	314	159	118	153	111	125	153	155	165	162
15	485	165	373	314	159	118	153	111	125	153	155	165	162
15	486	157	373	306	156	133	141	119	125	-9	155	167	162
15	486	173	373	306	156	136	144	119	127	-9	158	173	162
15	487	157	373	310	153	-9	147	119	121	147	149	161	162
15	487	171	373	310	153	-9	156	131	121	150	149	161	162
15	488	157	-9	318	147	145	153	111	125	153	155	163	160
15	488	159	-9	322	147	145	153	139	125	153	155	165	160
15	489	157	381	318	147	145	153	103	123	150	155	165	160
15	489	157	381	318	156	148	156	103	123	150	155	165	160
15	490	157	381	318	141	142	150	-9	123	150	155	163	160
15	490	157	381	318	153	142	150	-9	123	153	155	163	160
15	491	157	359	316	147	145	153	111	125	147	155	163	162
15	491	157	367	322	147	145	153	127	125	153	155	163	162
15	492	159	359	314	147	118	153	123	121	147	155	163	162
15	492	159	367	318	159	145	153	123	125	153	155	165	162
15	493	157	373	322	144	115	153	119	115	153	155	167	162
15	493	157	373	324	156	145	156	119	125	153	155	173	162
15	494	157	373	306	147	112	147	119	125	150	155	161	160
15	494	157	373	306	147	142	150	119	121	150	155	161	160
15	495	157	367	316	147	145	153	123	125	147	155	163	162
15	495	173	367	322	147	145	153	123	125	153	155	163	164
15	496	173	367	316	147	145	153	123	121	147	149	163	160
15	496	173	367	322	156	145	153	123	121	153	155	163	160
15	497	173	367	310	147	145	153	123	121	147	149	163	160
15	497	173	367	316	156	145	153	123	121	153	155	163	160
15	498	157	359	310	156	145	153	111	125	147	155	165	160
15	498	157	367	316	156	145	153	111	125	153	155	165	160
15	499	157	373	322	153	121	141	111	109	159	155	-9	162
15	499	157	373	322	165	151	141	111	109	159	155	-9	162
15	500	159	359	316	147	115	153	111	125	153	155	165	162
15	500	165	367	316	156	145	153	111	125	153	155	171	162
15	501	157	359	316	147	115	153	103	121	147	149	163	162
15	501	157	371	316	156	145	153	107	121	153	155	163	162
15	502	159	367	316	147	115	153	111	121	147	155	163	162
15	502	159	371	316	156	145	153	111	121	153	155	163	162
15	503	157	359	316	147	115	156	111	121	147	149	163	162
15	503	157	371	316	156	145	156	111	121	153	155	163	162
15	504	159	359	314	156	145	153	107	121	147	155	163	160
15	504	159	367	316	156	145	153	111	125	153	155	163	162
15	505	159	359	310	147	115	153	103	125	153	155	161	160
15	505	165	367	316	153	115	153	103	125	153	155	165	160
15	506	159	359	316	153	106	153	103	121	153	155	163	162
15	506	159	367	316	156	145	153	103	121	153	155	163	162
15	507	165	367	322	147	118	153	103	121	147	155	165	160
15	507	165	371	322	153	145	153	103	121	153	155	165	164
15	508	165	371	314	153	106	153	103	121	153	155	165	162
15	508	165	371	316	159	118	153	103	121	153	155	165	162
15	509	157	359	316	156	106	153	103	121	147	149	163	162
15	509	157	371	316	156	145	153	103	121	153	155	163	162
15	510	157	371	316	156	106	153	103	121	147	149	163	162
15	510	157	371	316	156	145	153	103	121	147	155	163	162
15	511	159	359	316	147	106	153	103	121	147	149	163	162
15	511	163	371	316	153	115	153	103	121	153	155	163	162
16	512	177	371	316	156	145	153	111	121	153	155	163	162
16	512	191	371	316	156	145	153	123	121	153	155	163	162
16	513	159	359	316	156	145	150	123	113	153	149	163	162
16	513	159	373	318	159	145	153	123	121	153	149	163	162
16	514	161	367	316	147	118	153	111	-9	153	155	163	162
16	514	161	371	316	159	145	153	123	-9	153	155	163	162
16	515	165	359	316	147	118	153	111	121	147	155	163	162
16	515	165	371	316	156	145	153	123	121	153	155	163	162
16	516	177	371	316	147	118	153	119	121	153	155	163	162
16	516	191	371	316	147	118	153	119	121	153	164	163	162
16	517	159	367	316	156	145	153	111	113	147	149	163	162
16	517	161	373	318	159	145	153	123	121	153	149	163	162
16	518	159	359	314	147	103	-9	119	121	153	155	163	162
16	518	159	359	318	156	145	-9	119	121	153	164	163	162
16	519	159	359	316	156	145	153	111	121	153	155	163	162
16	519	159	371	316	156	145	153	111	121	153	155	163	162
16	520	159	-9	316	156	145	153	111	111	147	155	163	162
16	520	159	-9	316	159	145	153	123	111	153	155	163	162
16	521	161	367	316	147	118	153	123	121	153	149	163	162
16	521	177	371	316	156	145	153	123	121	153	155	163	162
16	522	177	371	314	147	103	153	111	121	153	155	163	162
16	522	191	371	316	147	118	153	123	121	153	164	163	162
16	523	159	359	316	156	145	156	123	113	153	155	163	162
16	523	159	371	318	156	145	156	123	121	153	155	163	162
16	524	177	371	316	153	145	153	119	121	153	155	163	162
16	524	191	371	318	156	145	153	119	121	153	155	163	162
16	525	159	359	316	156	145	153	123	113	147	149	149	162
16	525	161	359	316	156	145	153	123	113	147	149	165	162
16	526	177	371	316	156	145	153	123	113	153	155	163	162
16	526	191	371	318	159	145	153	123	113	153	155	163	162
16	527	159	359	316	147	118	153	123	113	153	155	163	162
16	527	159	371	316	156	145	153	123	121	153	155	163	162
16	528	159	371	316	147	118	150	103	113	153	155	163	162
16	528	159	373	316	156	145	150	103	113	153	164	163	162
16	529	161	367	316	147	118	159	111	111	153	155	163	162
16	529	161	371	316	153	145	150	111	111	153	164	163	162
16	530	159	359	316	156	145	150	103	111	147	149	163	162
16	530	161	367	318	156	145	153	103	111	153	155	163	162
16	531	165	359	316	147	118	153	111	121	147	155	163	162
16	531	165	371	316	156	145	153	123	121	153	155	163	162
16	532	159	359	316	156	145	153	119	121	153	149	163	162
16	532	159	371	316	156	145	153	119	121	153	164	163	162
16	533	159	359	318	147	118	153	111	111	147	149	163	162
16	533	159	371	318	156	145	153	111	111	153	164	163	162
16	534	159	359	318	147	118	153	107	113	147	149	163	162
16	534	165	359	318	156	145	153	111	121	153	149	163	162
16	535	191	371	316	156	145	153	107	113	153	155	163	162
16	535	195	371	318	159	145	153	111	113	153	155	163	162
16	536	161	367	316	147	118	153	123	111	147	155	163	162
16	536	161	371	316	153	145	153	123	111	153	155	163	162
16	537	161	359	316	156	145	153	123	111	147	155	155	162
16	537	161	367	316	156	145	153	123	111	153	155	155	162
16	538	165	359	316	156	145	153	123	111	147	155	163	162
16	538	165	371	318	159	145	153	123	121	153	155	163	162
16	539	161	359	318	156	145	150	103	111	147	149	163	162
16	539	161	371	318	156	145	153	103	111	153	149	163	162
16	540	165	359	314	147	103	153	107	111	147	155	163	162
16	540	165	371	316	147	118	153	123	111	153	155	163	162
16	541	159	359	316	156	145	153	123	121	147	155	-9	162
16	541	159	359	316	159	145	153	123	121	147	155	-9	162
16	542	177	359	316	147	118	153	123	111	153	155	163	162
16	542	191	371	316	159	145	153	123	111	153	155	163	162
16	543	161	367	316	147	118	153	107	113	147	155	163	162
16	543	177	371	316	156	145	153	111	113	153	155	163	162
17	544	161	359	316	156	118	153	-9	121	147	155	143	162
17	544	161	373	318	159	145	153	-9	125	147	155	155	162
17	545	161	371	318	159	118	-9	111	121	147	155	155	162
17	545	165	371	318	159	118	-9	123	125	147	155	155	162
17	546	161	371	318	156	118	153	111	125	147	149	163	162
17	546	165	373	322	156	145	153	123	125	147	149	163	162
17	547	161	361	318	156	118	153	119	121	147	149	143	162
17	547	161	373	318	159	145	153	147	121	147	149	149	162
17	548	197	359	318	156	118	153	147	121	147	155	143	162
17	548	197	359	322	156	145	153	147	125	147	155	155	162
17	549	159	359	318	147	118	153	111	121	147	155	155	162
17	549	161	373	318	156	145	153	111	125	147	155	155	162
17	550	165	359	318	156	118	153	111	121	147	155	155	162
17	550	165	371	318	156	145	153	111	121	147	155	155	162
17	551	161	359	318	156	106	153	111	121	147	149	143	162
17	551	161	373	318	156	118	153	111	125	147	155	155	162
17	552	159	361	318	156	118	153	111	121	147	149	143	162
17	552	165	371	324	156	145	153	111	125	147	155	155	162
17	553	161	359	316	156	118	153	123	125	147	149	143	162
17	553	161	373	320	156	145	153	123	125	147	149	149	162
17	554	207	361	316	153	106	153	147	125	147	149	143	162
17	554	211	361	318	156	145	153	147	125	147	155	155	162
17	555	159	361	318	156	118	153	111	121	147	149	133	162
17	555	159	361	322	156	145	153	111	125	147	149	149	162
17	556	161	359	318	156	118	153	111	121	147	155	143	162
17	556	161	371	318	159	118	153	111	125	147	155	155	162
17	557	161	361	318	147	118	153	111	121	147	149	143	162
17	557	161	371	318	159	145	153	111	125	147	149	149	162
17	558	161	359	318	147	118	153	123	125	147	149	137	162
17	558	161	373	318	159	145	153	123	125	147	149	143	162
17	559	207	361	318	156	118	153	151	121	147	149	143	162
17	559	211	361	318	159	145	153	151	125	147	155	143	162
17	560	161	359	316	156	145	153	111	121	147	149	149	162
17	560	161	373	318	156	145	153	111	125	147	155	155	162
17	561	197	359	318	156	118	153	111	121	147	155	155	162
17	561	197	359	324	156	145	153	119	121	147	155	155	162
17	562	197	361	318	153	106	153	147	121	147	149	143	162
17	562	207	361	318	156	118	153	147	125	147	149	149	162
17	563	161	371	318	156	118	153	111	125	147	155	143	162
17	563	165	373	318	156	145	153	111	125	147	155	155	162
17	564	159	359	316	153	106	153	111	121	147	149	143	162
17	564	159	359	316	156	118	153	111	121	147	155	165	162
17	565	161	359	316	153	106	153	123	125	147	149	143	162
17	565	161	373	318	159	118	153	123	125	147	155	155	162
17	566	165	359	318	156	118	153	119	121	147	155	155	162
17	566	165	371	318	156	145	153	119	121	147	155	163	162
17	567	159	361	318	156	118	153	123	125	147	155	143	162
17	567	159	361	318	159	145	153	123	125	147	155	155	162
17	568	161	359	316	156	118	153	-9	121	147	149	149	162
17	568	161	371	318	159	145	153	-9	125	147	149	149	162
17	569	161	371	318	156	118	153	-9	121	147	155	143	162
17	569	165	371	318	159	118	153	-9	125	147	155	155	162
17	570	161	361	318	147	118	153	119	121	147	149	149	162
17	570	161	371	318	159	145	153	119	121	147	149	149	162
17	571	165	361	318	156	118	153	119	121	147	149	143	162
17	571	165	371	318	159	145	153	119	121	147	155	155	162
17	572	161	361	318	156	118	153	119	121	147	149	143	162
17	572	161	371	318	159	118	153	119	121	147	149	149	162
17	573	165	359	316	156	118	153	-9	121	147	149	143	162
17	573	165	371	318	159	145	153	-9	125	147	149	149	162
17	574	165	361	318	156	118	153	123	125	147	149	163	162
17	574	165	371	322	156	145	153	123	125	147	149	163	162
17	575	161	371	318	156	118	153	-9	121	147	155	155	162
17	575	161	371	318	156	145	153	-9	125	147	155	155	162
